# Supplementary material for: Towards complete and error-free genome assemblies of all vertebrate species
Source: Nature. 2021 Apr 28;592(7856):737–46. doi: 10.1038/s41586-021-03451-0 (PMC8081667; doi:10.1038/s41586-021-03451-0)
Supplement: Supplementary file 3 — This file contains Supplementary Tables 1-23. [file 41586_2021_3451_MOESM3_ESM.xlsx]

## Sheet: Display Items
Item	#	Title or keyword
Figure	1	Scaffolding comparison in hummingbird
Figure	2	Factors affecting continuity and false duplications
Figure	3	Improvements to alignment and gene annotation
Figure	4	GC-content pattern reveals novel biological findings in missing regions of protein coding genes in VGP assemblies
Figure	5	Chromosome evolution among bats and other vertebrates
Table	1	Proposed standards and metrics for defining assembly quality
Extended Data Figure	1	Reliable blocks and telomeres of the hummingbird
Extended Data Figure	2	Assembly pipeline overview and input molecule length distribution
Extended Data Figure	3	Pipeline
Extended Data Figure	4	Collapses
Extended Data Figure	5	False duplication mechanisms
Extended Data Figure	6	Hetero / Homotype duplication examples from gEVAL
Extended Data Figure	7	Hi-C plots
Extended Data Figure	8	Chromosome synteny to previous assemblies
Extended Data Figure	9	Better resolved special chromosomes (trio finch, sex chromosomes, MT organels)
Extended Data Figure	10	Zebra finch trio, haplotype specific inversions
Extended Data Figure	11	Polishing issue from mapping bias
Extended Data Figure	12	Breakpoint
Extended Data Table	1	Assembly summary stats
Extended Data Table	2	Annotation results
Supplementary Table	1	Genomic data collected for benchmarking assembly strategies, using the Anna's hummingbird (Calypte anna)
Supplementary Table	2	Assembly algorithms used for benchmarking the hummingbird assembly
Supplementary Table	3	A subset of the ~250 assemblies we tested on the Anna's hummingbird, for benckmarking.
Supplementary Table	4	Gap filling benchmark
Supplementary Table	5	Polishing and QV
Supplementary Table	6	Gaps per Gb and low support regions in chromosome assigned scaffolds of the Anna's hummingbird and the Kakapo
Supplementary Table	7	Telomere signals at chromosome assigned scaffolds.
Supplementary Table	8	Sample sources
Supplementary Table	9	DNA & Sequencing
Supplementary Table	10	Submitted - Accessions
Supplementary Table	11	Submitted - Continuity, reliable blocks, k-mer completeness
Supplementary Table	12	Submitted - BUSCO
Supplementary Table	13	VGP versions
Supplementary Table	14	Joins and rearrangements over scaffolding
Supplementary Table	15	Breaks and joins over curation
Supplementary Table	16	Platypus chimera
Supplementary Table	17	Submitted - Base accuracy
Supplementary Table	18	MT genomes
Supplementary Table	19	Prior vs. VGP submitted assemblies
Supplementary Table	20	Annotation summary of the 17 assemblies
Supplementary Table	21	Assemblies and transcripts used for the false gene annotation figure
Supplementary Table	22	BUSCO chr pairs
Supplementary Table	23	High continuity assemblies predating VGP
Supplementary Note	1	Improvements to existing methods
Supplementary Note	2	Species and alternative assemblies
Supplementary Note	3	Resolving missing genomic regions
Supplementary Note	4	Assessing overall assembly quality
Supplementary Note	5	The Vertebrate Genomes Project
Supplementary Note	6	Current advances in technologies
Supplementary Note	7	Assembly pipeline using Docker
Supplementary Figure	1	Hi-C Platform benchmark
Supplementary Figure	2	k-mer spectra cn plots
Supplementary Figure	3	VGP Phases
Supplementary Figure	4	Mash plot of the Canada Lynx
Supplementary Figure	5	Mis-joins and Missed-joins
Supplementary Figure	6	Example spectra-cn plot

## Sheet: ST1 Hummingbird
Supplementary Table 1. Genomic data collected for benchmarking assembly strategies, using the Anna's hummingbird (Calypte anna). Coverage is based on haploid genome size (1,116,472,572 bp). Average, data type N50, Maximum are the read lengths for CLR and ONT, bnx molecule length for Bionano Genomics, physical interaction distances for HiC read pairs, or estimated barcoded molecule length for 10X …
Company	Protocol (abs. len)	Coverage (x)	Average	N50	Maximum
Pacific Biosciences	CLR	68.991	11555.2	16749	84250
Oxford Nanopore	1D	18.1	4607	7322	120454
	2D	7.6	4155	5924	46735
Bionano genomics	BspQI (Opt1)	180.5	232114	248269	3264638
	BssSI (Opt2)	150.1	245430	274296	3314542
	DLE-1 (Opt3)	420.3	110486	230520	2820524
Arima Genomics	Hi-C (150)	138.487	15235290	44714178	197460800
Phase Genomics	Hi-C (80)	19.45	13045360	44211767	197432890
Dovetail Genomics	Chicago Hi-C (150)	48.9298	13431220	98550489	197483074
	Hi-C (151)	36.6316	5118403	46790447	197526683
NRGene	N/A	N/A	N/A	N/A	N/A
10X Genomics	Linked reads (150)	50.23	74539.7	N/A	N/A
Illumina*	WGS, SR PE (49, 100, 150)	154.9	N/A
abs. len, absolute read length (bp) sequenced in the Hi-C reads; CLR, Continous long reads; WGS, Whole genome sequence reads including mate-pairs; PE, paired-end reads.
*illumina data was re-used from Zhang et al., 2014. Downloadable from SRA with SRR943143 ~ SRR943153

## Sheet: ST2 Tools
Supplementary Table 2. Assembly algorithms used for benchmarking the hummingbird assembly.
Purpose	Software tool	Data type
Contigging	FALCON 0.4.0 / FALCON-Unzip 0.1.0, smartanalysis 3.0.0	PacBio CLR
	FALCON 5.1.1 / FALCON-Unzip 1.0.2, smartanalysis 5.1.0.26412	PacBio CLR (Update)
	Canu 1.4+197	PacBio CLR
	Canu 1.5+67	PacBio CLR + ONT
	Soap DeNovo*	illumina paired-end reads*
	Supernova 2.2	linked reads
Scaffolding	scaff10x 2.0	linked reads
	Solve 3.2.1	Optical maps (BspQI, BssSI and DLE1)
	Salsa 2.0 ~ 2.2	Hi-C
	Proximo Hi-C 2017-10-21	Phase Hi-C
	HiRise scaffolder_2018-03-08	Dovetail Chicago and Hi-C
	3D-DNA 180114	Hi-C
Gap filling	PBJelly pbsuite/15.8.24	PacBio CLR
	Arrow smartanalysis 5.1.0.26412	PacBio CLR
Polishing	Arrow smartanalysis 5.1.0.26412	PacBio CLR
	longranger 2.1.3 + Pilon 1.21	illumina paired-end reads*
	longranger 2.1.3 + freebayes	linked reads
QV Estimation	bwa 0.7.15 + freebayes v0.9.10-3-g47a713e	illumina paired-end reads*
*from Zhang et al., 2014

## Sheet: ST3 Scaffolding
Supplementary Table 3. A subset of the ~250 assemblies we tested on the Anna's hummingbird, for benckmarking. Rows 3-19 show approaches and continuity statistics of the assemblies presented in Fig. 1. The remaining rows are a sampling of additional approaches that led to conclusions mentioned in the main and supplemental text. The contig and scaffold NG50s were computed by using the hummingbird's…
Overall comparisons	Data types combined	Contigging	Scaffolding	# Contigs	Contig NG50	# Scaffolds	Scaffold NG50	# N-bases	# joins (gaps)	# mis-joins	# missed-joins	Assembly prefix on s3://genomeark/working/release1/scaffolding/
Comparisons in Figure 1	CLR* + linked. + Opt3 + Hi-C (v1.0), curated	FALCON-Unzip (primary)	Scaff10x2.0 + Solve3.2.1 + Salsa2.2	585	12771857	159	44745344	16096788	429	-	-	bCalAnn1.pri.cur.20180926
	CLR* + linked. + Opt3 + Hi-C (v1.0)	FALCON-Unzip (primary)	Scaff10x2.0 + Solve3.2.1 + Salsa2.2	667	12771857	236	72656009	15712030	434	20	9	bCalAnn1.pri.asm.20180817
	CLR + linked. + Opt1 and Opt2 + Hi-C	FALCON-Unzip (primary)	Scaff10x2.0 + Solve3.2.1 + Salsa2.2	3534	4534897	456	35188062	11652505	3083	730	74	pac_fcnz_hap1_scaff10x_tgh_rename_salsa2.2
	CLR + Opt1 and Opt2. + Hi-C	FALCON-Unzip (primary)	Solve3.2.1 + Salsa2.2	4557	4534897	568	25460497	17986661	3998	686	147	pac_fcnz_hap1_tgh_rename_salsa2.2
	CLR + linked. + Hi-C	FALCON-Unzip (primary)	Scaff10x2.0 + Salsa2.2	1080	4621642	505	21966841	138700	575	658	132	pac_fcnz_hap1_scaff10x_salsa2.2
	CLR + linked. + Opt1 and Opt2	FALCON-Unzip (primary)	Scaff10x2.0 + Solve3.2.1	3519	4534897	540	21310643	11602005	2980	692	127	pac_fcnz_hap1_scaff10x_tgh_rename
	CLR + Hi-C	FALCON-Unzip (primary)	Salsa2.2	1082	4535295	650	15788346	216000	432	576	223	pac_fcnz_hap1_salsa2.2
	CLR + Opt1 and Opt2.	FALCON-Unzip (primary)	Solve3.2.1	4551	4534897	754	15486250	17885661	3798	680	300	pac_fcnz_hap1_tgh_rename
	CLR + linked.	FALCON-Unzip (primary)	Scaff10x2.0	1076	4621642	704	12948227	37200	372	560	291	pac_fcnz_hap1_scaff10x
	CLR + 1D and 2D	Canu	-	1461	7664880	1461	7664880	0	0	458	375	pac_nano_canu
	CLR	FALCON-Unzip (primary)	-	1076	4621642	1076	4621642	0	0	559	639	pac_fcnz_hap1
	NRGene	De novo magic		37838	55926	337	21859464	12982205	37501	5193	75	nrgene
	linked	Supernova2.2		36557	169101	17837	21545935	36765830	18749	6998	6166	10x_spnv2_hap1
	SR + Opt1 and Opt2 + Hi-C	Soap de novo + Solve3.2.1 + Salsa2.2		124894	25301	54222	31362071	48968362	70676	7982	637	ill_soap_bio_tgh_rename_salsa2.2
	SR + Opt1 and Opt2	Soap de novo + Solve3.2.1		124891	25301	54470	14774087	48839862	70422	7922	817	ill_soap_bio_tgh_rename
	SR + Hi-C	Soap de novo + Salsa2.2		124820	25312	54309	11680211	38862305	70511	7909	741	ill_soap_salsa2.2
	SR	Soap de novo		124820	25312	54736	4020911	38648805	70084	7861	1121	ill_soap
Additional comparisons
FALCON-Unzip fix	CLR*	FALCON-Unzip (primary)	-	680	12761288	680	12761288	0	0	20	438	bCalAnn1_c1
Opt1 and Opt2 scaffolding	CLR + Opt1 and Opt2	FALCON-Unzip (primary)	Solve3.2.1	4551	4534897	754	15486250	17885661	3798	576	300	pac_fcnz_hap1_tgh_rename
	CLR + Opt1 and Opt2, 2 rounds	FALCON-Unzip (primary)	Solve3.2.1	4715	4534897	744	15486250	18586756	3973	562	296	pac_fcnz_hap1_tgh2
Opt3 scaffolding	CLR + Opt3	FALCON-Unzip (primary)	Solve3.2.1	1109	4535295	559	35687828	83537989	550	706	128	pac_fcnz_hap1_dls
	CLR + linked. + Opt3	FALCON-Unzip (primary)	Scaff10x2.0 + Solve3.2.1	1165	4535295	370	38022651	58208264	795	766	50	pac_fcnz_hap1_scaff10x_dls_rename
Hi-C scaffolding	CLR + Arima Hi-C	FALCON-Unzip (primary)	Salsa2.2	1082	4535295	650	15788346	216000	432	680	223	pac_fcnz_hap1_salsa2.2
	CLR + Phase Hi-C	FALCON-Unzip (primary)	Salsa2.2	1082	4535295	677	16320304	202500	405	651	249	pac_fcnz_hap1_phase_salsa2.2
	CLR + Dovetail Chicago and Hi-C	FALCON-Unzip (primary)	Salsa2.2	1084	4535295	627	7740285	228500	457	609	266	pac_fcnz_hap1_dove_chic_hic_salsa2.2
	CLR + Arima Hi-C	FALCON-Unzip (primary)	HiRise	1087	4615599	450	44888284	71800	637	720	104	pac_fcnz_hap1_arima_hiris
	CLR + Arima Hi-C	FALCON-Unzip (primary)	3dDNA	1122	4535295	222	43921630	450000	900	785	8	pac_fcnz_hap1_arima_3ddna_aidenlab
	CLR + Phase Hi-C	FALCON-Unzip (primary)	Proximo Hi-C	1113	4621642	772	38751147	34100	341	645	281	pac_fcnz_hap1_phase_high
	CLR + Dovetail Chicago and Hi-C	FALCON (primary)	HiRise	2126	4624707	650	44550286	1476000	1476	1097	149	pac_fcn_p_dove_chic_hic_hiris

## Sheet: ST4 Gapfill
Supplementary Table 4. Gap filling benchmark. We benchmarked PBJelly long-read gap filling performance on the PacBio FALCON-Unzip primary contigs, scaffolded with scaff10X and Bionano Solve. This scaffold had no gap filling or polishing applied.
Gap filling	# Contigs	Contig NG50	# Scaffolds	Scaffold NG50	# N-bases	# gaps	# gaps filled	QV	Assemblies on s3://genomeark/working/release1/gap_filling/
No gap filling (before polishing)	1165	4535295	370	38022651	58208264	795	0	32.4018	pac_fcnz_hap1_scaff10x_dls.fasta.gz
PBJelly (minreads 1)	1041	5490328	370	38022772	58179611	671	124	32.2219	pac_fcnz_hap1_scaff10x_dls_pbjl.fasta.gz
PBJelly (minreads 4)	1086	4923956	370	38022772	58198516	716	79	32.3765	pac_fcnz_hap1_scaff10x_dls_pbjl_minreads4.fasta.gz
Arrow	1099	4664755	370	38023096	58201250	729	66	32.2555	pac_fcnz_hap1_scaff10x_dls_arrow.fasta.gz

## Sheet: ST5 QV
Supplementary Table 5. Polishing strategy and QV outcomes. For mapping based QV estimation, Illumina reads from Zhang et al. 2014 were aligned with bwa mem to the canu assembly or to both haplotypes of the Supernova and FALCON-Unzip diploid assemblies. Base pair errors were called as variants with Freebayes, and QVs were calculated on the regions where more than 3 reads aligned. For k-mer based Q…
Platforms to build initial contigs	Assembly	Mapping					k-mer
		QV	All bp	Aligned bp (>=3x)	Unaligned bp (<3x)	Mismatch called	QV	All 21-mers	21-mers in assembly only
10XG	Supernova2.2	53.174	2379850777	2103013030	276837747	10126	50.1701	1959322642	395620
PacBio + ONT	Canu	33.726	1097490540	1086530042	10960498	460764	25.0199	1097461320	70307710
PacBio + ONT	Canu + Pilon	39.364	1102846144	1090661313	12184831	126272	32.6061	1102816924	12639416
PacBio + ONT	Canu + Arrow	40.119	1105608969	1094127708	11481261	106457	33.0214	1105579749	11521287
PacBio + ONT	Canu + Arrow + Pilon	41.619	1104665744	1093036069	11629675	75293	34.707	1104636524	7821227
PacBio + ONT	Canu + Arrow2	40.272	1105655200	1094109075	11546125	102762	33.1076	1105625980	11296535
PacBio + ONT	Canu + Arrow2 + Pilon	41.73	1104737940	1093066378	11671562	73389	34.7345	1104708720	7772426
PacBio + ONT	Canu + Arrow3	40.325	1105633794	1094016226	11617568	101514	33.1168	1105604574	11272650
PacBio	FALCON-Unzip (Primary + Alt)	44.7207	2021121536	1960732775	60388761	66122	31.1223	2021002116	32524072
PacBio	FALCON-Unzip (Primary + Alt) + Pilon	47.7582	2020677341	1959174689	61502652	32829	31.721	2020557921	28357949

## Sheet: ST6 Low supports
Supplementary Table 6. Gaps, number of low supporting regions in chromosome assigned scaffolds, and telomeric signals. Blue highlighted cells with 0 gaps or low support indicates highly reliable chromosome assemblies. Genome ID is as in Supplementary Table 8. Each assigned chromosome number, localization (properly ordered and oriented) are also shown toghether. Low support regions are obtained wh…
Genome	Scaffold_Name	Scaffold Size	Chr. #	Localized	# Gaps	Low support	Telomeres
mPhyDis1	S3	218430143	1	yes	71	50	0
mPhyDis1	S2	217365085	2	yes	65	65	0
mPhyDis1	S1	214898898	3	yes	71	38	0
mPhyDis1	S4	209856503	4	yes	55	37	0
mPhyDis1	S5	175148221	5	yes	55	31	0
mPhyDis1	S6	171742863	6	yes	64	38	0
mPhyDis1	S7	139247929	7	yes	33	13	0
mPhyDis1	S8	114856535	8	yes	42	30	0
mPhyDis1	X	107342191	X	yes	120	60	0
mPhyDis1	S10	105687968	9	yes	29	14	0
mPhyDis1	S11	95633574	10	yes	37	17	0
mPhyDis1	S12	95224836	11	yes	33	18	0
mPhyDis1	S14	77959510	12	yes	57	48	0
mPhyDis1	S13	77039987	13	yes	26	18	0
mPhyDis1	S15	52274924	14	yes	27	15	0
mPhyDis1	S16	26886775	15	yes	58	104	0
mPhyDis1	Y	4591497	Y	yes	20	11	0
mPhyDis1	NW_021126256.1_ctg1	716790	15	no	5	3	0
mPhyDis1	NW_021126311.1_ctg1	407212	15	no	4	20	0
mPhyDis1	NC_040910.1_ctg1	362420	15	no	1	1	0
mPhyDis1	NW_021126307.1_ctg1	223466	15	no	3	11	0
mPhyDis1	NW_021126276b.1_ctg1	206240	15	no	0	0	0
mPhyDis1	NW_021126266.1_ctg1	141723	15	no	1	3	0
mPhyDis1	NW_021126319.1_ctg1	105528	15	no	1	9	0
mRhiFer1	scaffold_80_arrow_ctg1	124933378	X	yes	31	15	0
mRhiFer1	scaffold_5_arrow_ctg1	109261889	2	yes	8	2	0
mRhiFer1	scaffold_36_arrow_ctg1	106206046	4	yes	2	0	0
mRhiFer1	scaffold_36_arrow_ctg1_5	104300736	3	yes	11	19	0
mRhiFer1	scaffold_58_arrow_ctg1	101153585	6	yes	4	14	0
mRhiFer1	scaffold_17_arrow_ctg1_1	100276429	7	yes	5	4	B
mRhiFer1	scaffold_57_arrow_ctg1	97569473	8	yes	0	0	0
mRhiFer1	Super_Scaffold_1	94502422	9	yes	10	7	0
mRhiFer1	scaffold_3_arrow_ctg1	92464824	10	yes	6	2	0
mRhiFer1	scaffold_13_arrow_ctg1	89119429	11	yes	9	15	0
mRhiFer1	scaffold_110_arrow_ctg1_1	88025743	5	yes	2	1	0
mRhiFer1	scaffold_106_arrow_ctg1_1	83956141	12	yes	7	8	0
mRhiFer1	scaffold_17_arrow_ctg1	73406552	14	yes	1	3	0
mRhiFer1	Super_Scaffold_4	71409564	13	yes	1	1	0
mRhiFer1	Super_Scaffold_2	67738280	16	yes	2	2	0
mRhiFer1	scaffold_106_arrow_ctg1	66937833	17	yes	2	2	0
mRhiFer1	scaffold_111_arrow_ctg1	62623004	18	yes	1	0	0
mRhiFer1	scaffold_6_arrow_ctg1_1	60482744	19	yes	2	1	0
mRhiFer1	scaffold_36_arrow_ctg1_3	57783881	20	yes	5	7	0
mRhiFer1	scaffold_36_arrow_ctg1_2	55572441	21	yes	5	8	0
mRhiFer1	scaffold_75_arrow_ctg1	53307308	22	yes	1	0	0
mRhiFer1	scaffold_54_arrow_ctg1	51055830	15	yes	6	2	0
mRhiFer1	scaffold_108_arrow_ctg1	45543787	23	yes	3	0	0
mRhiFer1	scaffold_82_arrow_ctg1	44817474	24	yes	3	2	0
mRhiFer1	scaffold_6_arrow_ctg1	40340809	25	yes	5	3	0
mRhiFer1	scaffold_59_arrow_ctg1_1	30135795	26	yes	0	0	0
mRhiFer1	scaffold_59_arrow_ctg1	27843844	27	yes	2	5	0
mRhiFer1	scaffold_54_arrow_ctg1_1	19127987	15	no	2	2	0
mRhiFer1	scaffold_110_arrow_ctg1	17697288	5	no	1	4	0
mRhiFer1	scaffold_77_arrow_ctg1	16664288	28	yes	3	2	0
mRhiFer1	Super_scaffold_3	3464518	13	no	2	2	0
mRhiFer1	scaffold_36_arrow_ctg1_4	3056996	3	no	0	0	0
mLynCan4	Super_Scaffold_1	240012660	A1	yes	65	21	B
mLynCan4	Super_Scaffold_4	220954660	C1	yes	63	14	B
mLynCan4	scaffold_2_arrow_ctg1	205980852	B1	yes	48	26	B
mLynCan4	Super_Scaffold_5	168988343	A2	yes	55	16	0
mLynCan4	Super_Scaffold_12	158927374	C2	yes	45	21	B
mLynCan4	Super_Scaffold_3	152753185	B2	yes	42	12	0
mLynCan4	Super_Scaffold_2	146106016	B3	yes	64	19	0
mLynCan4	Super_Scaffold_13	141311636	B4	yes	51	14	0
mLynCan4	Super_Scaffold_9	139831168	A3	yes	39	15	E
mLynCan4	Super_Scaffold_10	122081366	X	yes	77	38	E
mLynCan4	Super_Scaffold_14	115715915	D1	yes	31	10	0
mLynCan4	Super_Scaffold_6	93448339	D3	yes	44	28	0
mLynCan4	Super_Scaffold_8	93445709	D4	yes	30	8	0
mLynCan4	scaffold_11_arrow_ctg1	87252839	D2	yes	30	7	0
mLynCan4	Super_Scaffold_7	83270606	F2	yes	39	9	B
mLynCan4	scaffold_17_arrow_ctg1	69073222	F1	yes	23	8	E
mLynCan4	Super_Scaffold_11	61563313	E2	yes	28	4	0
mLynCan4	scaffold_18_arrow_ctg1	60670153	E1	yes	27	9	0
mLynCan4	scaffold_21_arrow_ctg1	41050830	E3	yes	30	5	0
mOrnAna1	Super_Scaffold_1	186506016	1	yes	19	41	0
mOrnAna1	Super_Scaffold_2	171719663	2	yes	29	86	0
mOrnAna1	Super_Scaffold_3	141987082	3	yes	25	48	E
mOrnAna1	Super_Scaffold_4	136094389	4	yes	18	34	E
mOrnAna1	Super_Scaffold_X1	125040914	X1	yes	63	56	B
mOrnAna1	Super_Scaffold_5	110293030	5	yes	10	12	E
mOrnAna1	Super_Scaffold_7	83338043	7	yes	8	14	0
mOrnAna1	Super_Scaffold_8	70949814	8	yes	22	49	E
mOrnAna1	Super_Scaffold_X5	70139320	X5	yes	29	29	0
mOrnAna1	Super_Scaffold_11	63506031	11	yes	11	23	0
mOrnAna1	Super_Scaffold_9	61861223	9	yes	6	106	B
mOrnAna1	Super_Scaffold_12	60456049	12	yes	14	21	E
mOrnAna1	Super_Scaffold_10	59444696	10	yes	6	24	0
mOrnAna1	Super_Scaffold_14	52889406	14	yes	3	23	0
mOrnAna1	Super_Scaffold_6	51493492	6	yes	12	38	E
mOrnAna1	Super_Scaffold_16	46397275	16	yes	10	21	0
mOrnAna1	Super_Scaffold_17	45536670	17	yes	26	101	0
mOrnAna1	Super_Scaffold_18	44684501	18	yes	7	31	0
mOrnAna1	Super_Scaffold_13	42294642	13	yes	9	16	E
mOrnAna1	Super_Scaffold_19	35120541	19	yes	6	8	B
mOrnAna1	Super_Scaffold_X3	33863336	X3	yes	9	13	B
mOrnAna1	Super_Scaffold_20	30535534	20	yes	6	14	0
mOrnAna1	Super_Scaffold_X2	29662106	X2	yes	12	60	E
mOrnAna1	Super_Scaffold_15	26375019	15	yes	9	10	0
mOrnAna1	Super_Scaffold_21	24514859	21	yes	15	28	B
mOrnAna1	Super_Scaffold_X4	8639456	X4	yes	12	85	B
mOrnAna1	Super_Scaffold_Y2	4600510	Y2	yes	10	22	0
mOrnAna1	Super_Scaffold_Y3	2467712	Y3	yes	5	57	0
mOrnAna1	scaffold_181_arrow_ctg1	2211240	Y5	no	4	9	0
mOrnAna1	Super_Scaffold_Y1	1234000	Y1	yes	0	1	0
mOrnAna1	Super_Scaffold_Y4	1018000	Y4	yes	5	23	0
mOrnAna1	Super_Scaffold_Y5	578393	Y5	yes	3	16	0
mOrnAna1	scaffold_233_arrow_ctg1_1	294604	Y3	no	1	36	0
mOrnAna1	scaffold_672_arrow_ctg1	158545	Y2	no	1	4	0
mOrnAna1	scaffold_622_arrow_ctg1	109076	Y2	no	0	1	0
mOrnAna1	scaffold_32_arrow_ctg1	77965	Y3	no	0	0	0
mOrnAna1	scaffold_285_arrow_ctg1	61411	Y2	no	0	2	0
mOrnAna1	scaffold_395_arrow_ctg1	54339	Y2	no	0	0	0
mOrnAna1	scaffold_531_arrow_ctg1	44937	Y2	no	0	4	0
mOrnAna1	scaffold_267_arrow_ctg1	28728	Y2	no	0	0	0
mOrnAna1	scaffold_167_arrow_ctg1	28497	Y2	no	0	0	0
mOrnAna1	scaffold_257_arrow_ctg1	26225	Y2	no	0	7	0
mOrnAna1	scaffold_538_arrow_ctg1	21537	Y3	no	0	0	0
mOrnAna1	scaffold_128_arrow_ctg1	20317	Y2	no	0	6	0
mOrnAna1	scaffold_330_arrow_ctg1	20243	Y2	no	0	0	0
mOrnAna1	scaffold_499_arrow_ctg1	14484	Y2	no	0	1	0
bTaeGut1	Super_Scaffold_2	150688799	2	yes	20	16	0
bTaeGut1	Super_Scaffold_1	114557415	1	yes	13	7	0
bTaeGut1	Super_Scaffold_3	113228359	3	yes	10	7	0
bTaeGut1	Super_Scaffold_Z	75459706	Z	yes	26	32	0
bTaeGut1	Super_Scaffold_4	71552918	4	yes	9	3	0
bTaeGut1	Super_Scaffold_1A	70430603	1A	yes	5	8	0
bTaeGut1	Super_Scaffold_5	62005366	5	yes	9	6	0
bTaeGut1	Super_Scaffold_7	38060014	7	yes	4	7	0
bTaeGut1	Super_Scaffold_6	35665034	6	yes	5	3	0
bTaeGut1	Super_Scaffold_8	32610028	8	yes	7	5	0
bTaeGut1	Super_Scaffold_9	25575665	9	yes	4	2	0
bTaeGut1	Super_Scaffold_10	22017011	10	yes	4	8	0
bTaeGut1	Super_Scaffold_11	21012354	11	yes	3	1	0
bTaeGut1	Super_Scaffold_12	20435652	12	yes	2	1	0
bTaeGut1	Super_Scaffold_4A	19824313	4A	yes	3	4	0
bTaeGut1	Super_Scaffold_13	18281482	13	yes	4	3	0
bTaeGut1	Super_Scaffold_14	16673467	14	yes	1	2	0
bTaeGut1	Super_Scaffold_20	15678767	20	yes	4	4	0
bTaeGut1	Super_Scaffold_15	14326562	15	yes	3	5	0
bTaeGut1	Super_Scaffold_17	11687202	17	yes	6	2	E
bTaeGut1	Super_Scaffold_18	11044519	18	yes	3	1	0
bTaeGut1	Super_Scaffold_21	8891563	21	yes	4	5	0
bTaeGut1	Super_Scaffold_19	8580906	19	yes	4	4	0
bTaeGut1	Super_Scaffold_24	7666385	24	yes	3	0	0
bTaeGut1	Super_Scaffold_26	6859188	26	yes	1	2	0
bTaeGut1	Super_Scaffold_23	6829922	23	yes	1	0	0
bTaeGut1	Super_Scaffold_28	6094608	28	yes	5	7	0
bTaeGut1	scaffold_343_arrow_ctg1	6068150	30	yes	19	21	0
bTaeGut1	Super_Scaffold_22	5497289	22	yes	2	4	0
bTaeGut1	Super_Scaffold_27	5426597	27	yes	3	2	0
bTaeGut1	Super_Scaffold_29	4210262	29	yes	6	6	0
bTaeGut1	Super_Scaffold_25	3022303	25	yes	1	3	0
bTaeGut1	Super_Scaffold_16	1219933	16	yes	3	6	0
bTaeGut2	super_scaffold_2	151567571	2	yes	58	52	0
bTaeGut2	super_scaffold_1	116135636	1	yes	54	56	0
bTaeGut2	super_scaffold_3	112217348	3	yes	30	22	0
bTaeGut2	super_scaffold_Z	79539100	Z	yes	80	40	0
bTaeGut2	super_scaffold_4	73512665	4	yes	42	54	0
bTaeGut2	super_scaffold_1A	71643432	1A	yes	25	25	0
bTaeGut2	super_scaffold_5	63945500	5	yes	37	36	0
bTaeGut2	super_scaffold_7	39089786	7	yes	15	12	0
bTaeGut2	super_scaffold_6	37408232	6	yes	19	28	E
bTaeGut2	super_scaffold_8	32779014	8	yes	17	12	0
bTaeGut2	super_scaffold_9	25924452	9	yes	7	8	0
bTaeGut2	super_scaffold_11	23020056	11	yes	14	27	0
bTaeGut2	super_scaffold_10	21112358	10	yes	17	13	0
bTaeGut2	super_scaffold_12	21111546	12	yes	6	5	0
bTaeGut2	super_scaffold_4A	19938956	4A	yes	9	7	0
bTaeGut2	scaffold_494_arrow_ctg1	19698671	W	yes	44	19	0
bTaeGut2	super_scaffold_13	18136785	13	yes	9	12	0
bTaeGut2	super_scaffold_20	16672184	20	yes	10	15	0
bTaeGut2	super_scaffold_14	16515823	14	yes	8	5	0
bTaeGut2	super_scaffold_15	14216481	15	yes	9	6	0
bTaeGut2	super_scaffold_17	11905176	17	yes	8	7	0
bTaeGut2	super_scaffold_19	11861617	19	yes	9	8	B
bTaeGut2	super_scaffold_18	11185601	18	yes	8	6	0
bTaeGut2	super_scaffold_24	8775180	24	yes	12	10	0
bTaeGut2	super_scaffold_23	7670059	23	yes	14	10	0
bTaeGut2	super_scaffold_21	6812937	21	yes	8	7	0
bTaeGut2	super_scaffold_26	6727819	26	yes	14	17	0
bTaeGut2	super_scaffold_27	5139445	27	yes	14	11	0
bTaeGut2	super_scaffold_28	4824246	28	yes	15	11	0
bTaeGut2	super_scaffold_25	3780417	25	yes	12	20	0
bTaeGut2	super_scaffold_22	3069540	22	yes	11	4	0
bTaeGut2	scaffold_187_arrow_ctg1	1944067	22	no	5	5	0
bTaeGut2	super_scaffold_28B	1506371	28	no	2	5	0
bTaeGut2	super_scaffold_21random	1375719	21	no	0	0	0
bTaeGut2	super_scaffold_LGE22	1085047	29	yes	3	3	0
bTaeGut2	scaffold_188_arrow_ctg1	1043179	22	no	5	13	0
bTaeGut2.mat	mat_2	151424995	2	yes	56	41	0
bTaeGut2.mat	mat_1	114616046	1	yes	41	18	0
bTaeGut2.mat	mat_3	111831512	3	yes	46	35	0
bTaeGut2.mat	mat_4	73152851	4	yes	30	39	0
bTaeGut2.mat	mat_1A	71673800	1A	yes	15	10	0
bTaeGut2.mat	mat_5	61327875	5	yes	25	11	0
bTaeGut2.mat	mat_7	38288255	7	yes	8	7	0
bTaeGut2.mat	mat_6	36710139	6	yes	8	14	0
bTaeGut2.mat	mat_8	31861879	8	yes	22	31	0
bTaeGut2.mat	mat_9	25783510	9	yes	14	12	0
bTaeGut2.mat	mat_11	21261755	11	yes	12	7	0
bTaeGut2.mat	mat_W	20846394	W	yes	23	55	0
bTaeGut2.mat	mat_10	20649852	10	yes	7	2	0
bTaeGut2.mat	mat_12	20544713	12	yes	5	0	0
bTaeGut2.mat	mat_4A	19524936	4A	yes	6	5	0
bTaeGut2.mat	mat_13	18114727	13	yes	11	12	0
bTaeGut2.mat	mat_14	16388602	14	yes	3	5	B
bTaeGut2.mat	mat_20	14884734	20	yes	10	6	0
bTaeGut2.mat	mat_15	13776899	15	yes	7	1	0
bTaeGut2.mat	mat_17	11445910	17	yes	5	5	E
bTaeGut2.mat	mat_19	11254848	19	yes	2	4	B
bTaeGut2.mat	mat_18	11174283	18	yes	3	3	E
bTaeGut2.mat	mat_21	8020974	21	yes	6	12	0
bTaeGut2.mat	mat_24	7613217	24	yes	11	5	0
bTaeGut2.mat	mat_23	6899930	23	yes	7	8	0
bTaeGut2.mat	mat_26	6849560	26	yes	8	11	0
bTaeGut2.mat	mat_28	6385516	28	yes	9	31	0
bTaeGut2.mat	mat_27	5307089	27	yes	7	2	0
bTaeGut2.mat	mat_25	4191239	25	yes	18	23	0
bTaeGut2.mat	mat_22	3054495	22	yes	3	1	0
bTaeGut2.mat	mat_19_unloc	2665461	19	no	16	41	0
bTaeGut2.mat	mat_29	2007914	29	yes	5	8	0
bTaeGut2.mat	mat_22_unloc	1056902	22	no	1	1	0
bTaeGut2.mat	mat_W_PAR	551127	W	no	0	2	0
bTaeGut2.mat	mat_29_unloc	384569	29	no	1	0	0
bTaeGut2.pat	pat_2	151896526	2	yes	101	61	0
bTaeGut2.pat	pat_1	114375790	1	yes	52	15	0
bTaeGut2.pat	pat_3	111449612	3	yes	37	15	0
bTaeGut2.pat	pat_Z	78982076	Z	yes	114	62	0
bTaeGut2.pat	pat_4	71343966	4	yes	39	26	0
bTaeGut2.pat	pat_1A	70879221	1A	yes	21	6	0
bTaeGut2.pat	pat_5	61898265	5	yes	20	21	0
bTaeGut2.pat	pat_7	38159610	7	yes	11	2	0
bTaeGut2.pat	pat_6	34836644	6	yes	4	2	0
bTaeGut2.pat	pat_8	30964699	8	yes	12	4	0
bTaeGut2.pat	pat_9	25566760	9	yes	28	12	0
bTaeGut2.pat	pat_11	21061567	11	yes	8	1	0
bTaeGut2.pat	pat_10	20434694	10	yes	8	4	0
bTaeGut2.pat	pat_12	20382777	12	yes	2	1	0
bTaeGut2.pat	pat_4A	19376786	4A	yes	11	3	0
bTaeGut2.pat	pat_13	18433556	13	yes	6	13	0
bTaeGut2.pat	pat_14	16445707	14	yes	7	8	0
bTaeGut2.pat	pat_20	15002346	20	yes	11	20	E
bTaeGut2.pat	pat_15	13709395	15	yes	12	15	0
bTaeGut2.pat	pat_18	11222577	18	yes	9	5	0
bTaeGut2.pat	pat_17	11203372	17	yes	6	0	0
bTaeGut2.pat	pat_19	10986837	19	yes	22	9	0
bTaeGut2.pat	pat_21	7641456	21	yes	7	1	0
bTaeGut2.pat	pat_24	7443780	24	yes	6	7	0
bTaeGut2.pat	pat_26	6843016	26	yes	15	3	0
bTaeGut2.pat	pat_23	6774791	23	yes	4	0	0
bTaeGut2.pat	pat_28	5729701	28	yes	7	2	0
bTaeGut2.pat	pat_27	5448099	27	yes	16	10	0
bTaeGut2.pat	pat_22	4625764	22	yes	12	3	0
bTaeGut2.pat	pat_25	2793977	25	yes	6	2	0
bTaeGut2.pat	pat_29	1126259	29	yes	3	1	0
bTaeGut2.pat	pat_29_unloc	745071	29	no	3	0	0
bStrHab1	S1	155644563	1	yes	27	14	B
bStrHab1	S2	123023803	2	yes	13	7	0
bStrHab1	S3	101869369	Z	yes	39	11	B
bStrHab1	S4	89082643	3	yes	11	5	0
bStrHab1	S5	86460390	4	yes	17	1	0
bStrHab1	S6	83240647	5	yes	12	12	0
bStrHab1	S7	76431904	6	yes	12	2	0
bStrHab1	S8	70131234	7	yes	10	0	0
bStrHab1	S9	63488934	8	yes	9	9	0
bStrHab1	S10	44431488	9	yes	10	1	0
bStrHab1	S11	43764472	10	yes	6	4	0
bStrHab1	S12	39187110	11	yes	5	1	0
bStrHab1	S13	37425726	W	yes	113	39	0
bStrHab1	S14	27433492	12	yes	4	4	E
bStrHab1	S15	16476160	13	yes	5	5	0
bStrHab1	S17	12884122	14	yes	1	0	0
bStrHab1	S18	12307978	15	yes	4	17	0
bStrHab1	S16	12224398	13	no	6	22	0
bStrHab1	S19	8419051	16	yes	0	0	0
bStrHab1	S20	7441144	17	yes	4	8	0
bStrHab1	S21	6734548	18	yes	0	0	0
bStrHab1	S22	5789228	19	yes	1	2	0
bStrHab1	S23	5645757	20	yes	7	4	0
bStrHab1	S24	5492648	21	yes	2	1	E
bStrHab1	S26	2907026	22	yes	6	1	0
bStrHab1	S25	2785283	23	yes	7	2	0
bCalAnn1	Superscaffold_1	197551010	1	yes	30	10	0
bCalAnn1	Superscaffold_2	151342139	2	yes	27	9	0
bCalAnn1	Superscaffold_3	114810999	3	yes	16	12	0
bCalAnn1	Superscaffold_Z	74081004	Z	yes	73	13	0
bCalAnn1	Superscaffold_4A	44745344	4A	yes	8	0	0
bCalAnn1	Superscaffold_5A	43880846	5A	yes	9	0	0
bCalAnn1	Superscaffold_7	39139214	7	yes	6	1	0
bCalAnn1	Superscaffold_6	35401958	6	yes	1	1	0
bCalAnn1	Superscaffold_8	31090148	8	yes	1	1	0
bCalAnn1	scaffold_176_arrow_ctg1	26448777	W	yes	92	53	0
bCalAnn1	Superscaffold_9	25686456	9	yes	16	2	0
bCalAnn1	Superscaffold_4B	23291945	4B	yes	3	1	0
bCalAnn1	Superscaffold_10	22664390	10	yes	9	3	0
bCalAnn1	Superscaffold_12	21352500	12	yes	2	1	0
bCalAnn1	Superscaffold_11	20302349	11	yes	5	5	0
bCalAnn1	Superscaffold_4	18597117	4	yes	2	0	0
bCalAnn1	Superscaffold_13	17696115	13	yes	4	1	0
bCalAnn1	Superscaffold_5	16645885	5	yes	6	4	0
bCalAnn1	Superscaffold_14	15497061	14	yes	1	0	0
bCalAnn1	Superscaffold_20	15116875	20	yes	4	1	0
bCalAnn1	Superscaffold_15	13887164	15	yes	1	0	0
bCalAnn1	Superscaffold_18	11617720	18	yes	4	0	0
bCalAnn1	Superscaffold_19	11166003	19	yes	1	0	0
bCalAnn1	Superscaffold_17	10473655	17	yes	2	0	0
bCalAnn1	Superscaffold_21	7710055	21	yes	5	1	0
bCalAnn1	Superscaffold_24	6461084	24	yes	4	3	0
bCalAnn1	Superscaffold_23	6423903	23	yes	4	2	0
bCalAnn1	Superscaffold_26	6306732	26	yes	8	2	0
bCalAnn1	Superscaffold_27	5749075	27	yes	6	5	0
bCalAnn1	Superscaffold_28	5713987	28	yes	6	1	0
bCalAnn1	Superscaffold_22	5198135	22	yes	12	4	0
bCalAnn1	Superscaffold_25	2161911	25	yes	5	3	0
bCalAnn1	Superscaffold_33	1888140	33	yes	7	2	0
rGopEvg1	scaffold_1	370335144	1	yes	62	55	0
rGopEvg1	scaffold_3	299447175	2	yes	44	51	E
rGopEvg1	scaffold_2	225143049	3	yes	44	64	0
rGopEvg1	scaffold_4	155918640	4	yes	23	27	0
rGopEvg1	scaffold_4_arrow_ctg1	147425149	5	yes	23	44	0
rGopEvg1	scaffold_5_arrow_ctg1	137797752	6	yes	22	23	E
rGopEvg1	scaffold_6_arrow_ctg1	131611970	7	yes	17	29	E
rGopEvg1	scaffold_9_arrow_ctg1	113972862	8	yes	18	23	B
rGopEvg1	scaffold_10_arrow_ctg1	108927930	9	yes	8	33	0
rGopEvg1	scaffold_5	86493507	10	yes	11	15	0
rGopEvg1	scaffold_12_arrow_ctg1	81157593	11	yes	15	18	0
rGopEvg1	scaffold_14_arrow_ctg1	44291995	12	yes	3	5	0
rGopEvg1	scaffold_16_arrow_ctg1	34052379	13	yes	7	14	0
rGopEvg1	scaffold_17_arrow_ctg1	34023795	14	yes	4	5	0
rGopEvg1	scaffold_19_arrow_ctg1	30016314	15	yes	8	12	0
rGopEvg1	scaffold_21_arrow_ctg1	26755340	16	yes	7	14	0
rGopEvg1	scaffold_22_arrow_ctg1	24966275	17	yes	1	2	0
rGopEvg1	scaffold_23_arrow_ctg1	23166772	18	yes	3	6	0
rGopEvg1	scaffold_24_arrow_ctg1	22456854	19	yes	5	4	E
rGopEvg1	scaffold_25_arrow_ctg1	19814809	20	yes	6	14	0
rGopEvg1	scaffold_26_arrow_ctg1	18349496	21	yes	24	46	0
rGopEvg1	scaffold_27_arrow_ctg1	17272090	22	yes	5	16	0
rGopEvg1	scaffold_28_arrow_ctg1	15774734	23	yes	0	2	0
rGopEvg1	scaffold_29_arrow_ctg1	12531862	24	yes	2	7	0
aRhiBiv1	Super_scaffold_2	839681426	1	yes	545	1310	0
aRhiBiv1	Super_scaffold_4	825560060	2	yes	586	1410	0
aRhiBiv1	Super_scaffold_1	595904407	3	yes	348	614	0
aRhiBiv1	Super_scaffold_3	486875112	4	yes	238	202	0
aRhiBiv1	Super_scaffold_5	387033265	5	yes	218	210	0
aRhiBiv1	Super_scaffold_6	371528181	6	yes	257	249	0
aRhiBiv1	Super_scaffold_8	313513962	7	yes	181	270	0
aRhiBiv1	Super_scaffold_7	277530821	8	yes	140	217	0
aRhiBiv1	Super_scaffold_9	268302114	9	yes	165	263	0
aRhiBiv1	Super_scaffold_11	128291458	10	yes	85	84	0
aRhiBiv1	Super_scaffold_10	103407986	11	yes	33	35	0
aRhiBiv1	Super_scaffold_17	87785054	12	yes	42	31	0
aRhiBiv1	Super_scaffold_12	83996221	13	yes	54	42	0
aRhiBiv1	Super_scaffold_14	82662308	14	yes	61	59	0
aRhiBiv1	Super_scaffold_13	80992113	15	yes	44	32	0
aRhiBiv1	Super_scaffold_15	74781573	16	yes	107	71	0
aRhiBiv1	Super_scaffold_16	63936646	17	yes	34	22	0
aRhiBiv1	Super_scaffold_19	61353747	18	yes	36	31	0
aRhiBiv1	Super_scaffold_18	45435331	19	yes	83	67	0
fMasArm1	Super_Scaffold_3_ctg1	29124071	10	yes	19	10	0
fMasArm1	Super_Scaffold_2_ctg1	28762963	5	yes	13	22	0
fMasArm1	Super_Scaffold_4_ctg1	28732325	21	yes	12	3	0
fMasArm1	Super_Scaffold_31	28130073	3	yes	7	4	0
fMasArm1	Super_Scaffold_23_ctg1	27812077	4	yes	13	22	0
fMasArm1	Super_Scaffold_30	27498257	13	yes	9	7	B
fMasArm1	Super_Scaffold_5_ctg1	26713207	7	yes	8	12	0
fMasArm1	Super_Scaffold_7_ctg1	26083871	1	yes	8	4	0
fMasArm1	Super_Scaffold_6_ctg1	25861585	16	yes	7	5	0
fMasArm1	Super_Scaffold_8_ctg1	25822229	9	yes	5	2	0
fMasArm1	Super_Scaffold_9_ctg1	25090313	6	yes	3	8	0
fMasArm1	Super_Scaffold_10_ctg1	24949636	17	yes	13	5	0
fMasArm1	Super_Scaffold_11_ctg1	24807201	14	yes	8	15	0
fMasArm1	Super_Scaffold_12_ctg1	24075063	15	yes	3	9	E
fMasArm1	Super_Scaffold_13_ctg1	23286013	22	yes	6	11	0
fMasArm1	Super_Scaffold_14_ctg1	23202127	8	yes	8	8	0
fMasArm1	Super_Scaffold_15_ctg1	22941789	11	yes	7	2	0
fMasArm1	Super_Scaffold_17_ctg1	21328623	24	yes	10	11	0
fMasArm1	Super_Scaffold_16_ctg1	21043631	12	yes	1	41	0
fMasArm1	Super_Scaffold_18_ctg1	20063462	20	yes	10	7	0
fMasArm1	Super_Scaffold_19_ctg1	19920769	19	yes	7	1	0
fMasArm1	Super_Scaffold_1_ctg1	19675934	18	yes	10	8	0
fMasArm1	Super_Scaffold_20_ctg1	16453789	23	yes	4	1	0
fMasArm1	Super_Scaffold_25_ctg1	11449207	2	yes	5	2	E
fAnaTes1	Super_Scaffold_4_ctg1	34285027	2	yes	12	10	0
fAnaTes1	Super_Scaffold_17_ctg1	31080915	18	yes	41	21	0
fAnaTes1	Super_Scaffold_13_ctg1	28519589	9	yes	9	1	0
fAnaTes1	Super_Scaffold_11_ctg1	27937778	3	yes	6	3	B
fAnaTes1	Super_Scaffold_2_ctg1	27357120	1	yes	12	8	0
fAnaTes1	Super_Scaffold_10_ctg1	26719370	5	yes	19	11	B
fAnaTes1	Super_Scaffold_18_ctg1	26090302	4	yes	16	17	E
fAnaTes1	Super_Scaffold_26_ctg1	25912841	13	yes	10	3	0
fAnaTes1	Super_Scaffold_28_ctg1	25106443	7	yes	7	1	B
fAnaTes1	Super_Scaffold_25_ctg1	25063394	6	yes	9	9	E
fAnaTes1	Super_Scaffold_9_ctg1	24496341	21	yes	10	13	B
fAnaTes1	Super_Scaffold_7_ctg1	24434175	16	yes	11	3	0
fAnaTes1	Super_Scaffold_12_ctg1	23456640	10	yes	13	6	0
fAnaTes1	Super_Scaffold_3_ctg1	23416631	17	yes	15	12	0
fAnaTes1	Super_Scaffold_20_ctg1	22362968	11	yes	18	13	B
fAnaTes1	Super_Scaffold_15_ctg1	21921250	15	yes	12	5	0
fAnaTes1	Super_Scaffold_23_ctg1	21832553	8	yes	5	5	0
fAnaTes1	Super_Scaffold_8_ctg1	20982477	22	yes	9	10	0
fAnaTes1	Super_Scaffold_14_ctg1	19933469	24	yes	9	2	0
fAnaTes1	Super_Scaffold_6_ctg1	19875000	14	yes	6	17	0
fAnaTes1	Super_Scaffold_16_ctg1	19394341	12	yes	4	6	B
fAnaTes1	Super_Scaffold_27_ctg1	18693732	19	yes	8	9	0
fAnaTes1	Super_Scaffold_19_ctg1	15359112	23	yes	5	4	E
fArcCen1	Super_Scaffold_10	43489282	13	yes	34	41	0
fArcCen1	Super_Scaffold_6	40720952	1	yes	36	38	E
fArcCen1	Super_Scaffold_11	39882982	10	yes	29	34	0
fArcCen1	Super_Scaffold_9	38701125	14	yes	37	50	0
fArcCen1	Super_Scaffold_12	38523138	4	yes	19	26	0
fArcCen1	scaffold_5_ctg1	38360014	16	yes	27	43	0
fArcCen1	Super_Scaffold_13	37817259	7	yes	33	22	0
fArcCen1	Super_Scaffold_2	36498288	11	yes	26	54	0
fArcCen1	Super_Scaffold_16	36312066	5	yes	29	37	0
fArcCen1	Super_Scaffold_19	36298665	3	yes	22	32	E
fArcCen1	Super_Scaffold_18	36044076	6	yes	20	38	B
fArcCen1	Super_Scaffold_3	35997201	24	yes	33	53	0
fArcCen1	Super_Scaffold_15	35590001	21	yes	37	70	B
fArcCen1	Super_Scaffold_14	35571081	17	yes	23	32	0
fArcCen1	Super_Scaffold_4	33110875	20	yes	33	63	0
fArcCen1	Super_Scaffold_5	31460851	2	yes	35	399	0
fArcCen1	scaffold_14_ctg1	31014359	19	yes	18	32	0
fArcCen1	scaffold_17_ctg1	30423438	15	yes	16	20	0
fArcCen1	scaffold_18_ctg1	30379552	8	yes	14	28	0
fArcCen1	Super_Scaffold_17	29294280	22	yes	12	15	0
fArcCen1	Super_Scaffold_7	28334081	9	yes	19	34	0
fArcCen1	Super_Scaffold_1	26466047	12	yes	13	18	0
fArcCen1	scaffold_21_ctg1	24620982	23	yes	8	9	B
fArcCen1	Super_Scaffold_8	23904144	18	no	20	74	0
fArcCen1	scaffold_23_ctg1	9527829	18	no	6	6	0
fCotGob3	Super_Scaffold_5	30479438	5	yes	12	65	0
fCotGob3	Super_Scaffold_9	30072547	9	yes	11	47	0
fCotGob3	Super_Scaffold_3	30028995	3	yes	13	30	0
fCotGob3	Super_Scaffold_4	28949045	4	yes	10	25	0
fCotGob3	Super_Scaffold_13	27742916	13	yes	16	59	0
fCotGob3	Super_Scaffold_6	27680345	6	yes	15	32	0
fCotGob3	Super_Scaffold_10	27438269	10	yes	9	34	0
fCotGob3	Super_Scaffold_1	27055867	1	yes	10	22	0
fCotGob3	Super_Scaffold_16	26581398	16	yes	19	35	0
fCotGob3	Super_Scaffold_14	25704503	14	yes	11	29	0
fCotGob3	Super_Scaffold_17	25156145	17	yes	13	39	0
fCotGob3	Super_Scaffold_15	24963210	15	yes	32	46	0
fCotGob3	Super_Scaffold_21	24104793	21	yes	12	20	0
fCotGob3	Super_Scaffold_8	23432536	8	yes	17	25	0
fCotGob3	Super_Scaffold_7	23069680	7	yes	16	39	0
fCotGob3	Super_Scaffold_12	22902521	12	yes	9	29	0
fCotGob3	Super_Scaffold_22	22609112	22	yes	8	31	0
fCotGob3	Super_Scaffold_24	22441820	24	yes	37	68	0
fCotGob3	Super_Scaffold_11	22193419	11	yes	14	33	0
fCotGob3	Super_Scaffold_19	21060126	19	yes	14	32	0
fCotGob3	Super_Scaffold_20	17599799	20	yes	4	10	0
fCotGob3	Super_Scaffold_23	15932363	23	yes	3	5	0
fCotGob3	Super_Scaffold_18	14930383	18	yes	23	42	0
fCotGob3	Super_Scaffold_2	12923129	2	yes	6	19	0
fAstCal1	LS420025.1	68397778	7	yes	24	66	E
fAstCal1	LS420021.1	52512415	3	yes	77	229	0
fAstCal1	LS420040.1	43921804	23	yes	27	95	0
fAstCal1	LS420024.1	41428020	6	yes	23	68	0
fAstCal1	LS420019.1	41162407	1	yes	9	20	0
fAstCal1	LS420033.1	40222765	15	yes	13	24	0
fAstCal1	LS420032.1	39985354	14	yes	9	35	0
fAstCal1	LS420035.1	39448915	17	yes	12	31	0
fAstCal1	LS420023.1	38678279	5	yes	11	11	0
fAstCal1	LS420030.1	38669361	12	yes	17	54	0
fAstCal1	LS420020.1	38215696	2	yes	15	39	0
fAstCal1	LS420029.1	36676067	11	yes	10	31	0
fAstCal1	LS420027.1	35913139	9	yes	33	78	0
fAstCal1	LS420036.1	35852588	18	yes	21	62	0
fAstCal1	LS420034.1	35801853	16	yes	20	58	0
fAstCal1	LS420039.1	35011464	22	yes	15	77	0
fAstCal1	LS420028.1	34074121	10	yes	17	28	0
fAstCal1	LS420022.1	33433079	4	yes	23	51	0
fAstCal1	LS420031.1	33145951	13	yes	14	24	0
fAstCal1	LS420038.1	31467755	20	yes	15	55	0
fAstCal1	LS420037.1	30863130	19	yes	22	80	0
fAstCal1	LS420026.1	25827708	8	yes	12	23	0
fGouWil2	Super_Scaffold_19	72451976	6	yes	36	23	0
fGouWil2	Super_Scaffold_22	46057556	3	yes	47	29	0
fGouWil2	Super_Scaffold_17	45933286	1	yes	34	19	E
fGouWil2	Super_Scaffold_18	44521366	13	yes	30	21	0
fGouWil2	Super_Scaffold_13	43801156	4	yes	46	32	0
fGouWil2	Super_Scaffold_16	43149712	9	yes	33	16	0
fGouWil2	Super_Scaffold_14	42970088	10	yes	47	36	0
fGouWil2	Super_Scaffold_12	42802790	5	yes	30	11	0
fGouWil2	Super_Scaffold_4	40544756	7	yes	33	16	E
fGouWil2	Super_Scaffold_11	40234402	16	yes	29	10	B
fGouWil2	Super_Scaffold_20	38978045	21	yes	46	34	E
fGouWil2	Super_Scaffold_5	37169619	17	yes	50	18	0
fGouWil2	Super_Scaffold_6	37027010	15	yes	34	19	0
fGouWil2	Super_Scaffold_2	36801689	14	yes	48	33	0
fGouWil2	Super_Scaffold_7	34676616	22	yes	37	22	B
fGouWil2	Super_Scaffold_10	34658348	8	yes	20	6	0
fGouWil2	Super_Scaffold_23	33478699	12	yes	46	24	0
fGouWil2	Super_Scaffold_3	32583565	11	yes	21	6	0
fGouWil2	Super_Scaffold_9	28787763	20	yes	32	18	0
fGouWil2	Super_Scaffold_1	28478336	18	yes	39	30	0
fGouWil2	Super_Scaffold_15	26982661	19	yes	17	10	B
fGouWil2	Super_Scaffold_8	25951273	24	yes	32	16	0
fGouWil2	Super_Scaffold_21	13848833	2	yes	18	5	B
fGouWil2	scaffold_320_arrow_ctg1	4732790	24	no	9	5	0
sAmbRad1	SUPER_1	193168304	1	yes	270	175	0
sAmbRad1	SUPER_2	151573699	2	yes	188	103	0
sAmbRad1	SUPER_3	131315132	3	yes	136	95	B
sAmbRad1	SUPER_4	121814736	4	yes	162	94	0
sAmbRad1	SUPER_5	115635243	5	yes	156	108	0
sAmbRad1	SUPER_6	104925409	6	yes	125	83	0
sAmbRad1	SUPER_7	91022384	7	yes	108	78	0
sAmbRad1	SUPER_8	83634287	8	yes	88	98	0
sAmbRad1	SUPER_9	75329052	9	yes	97	69	0
sAmbRad1	SUPER_10	70094763	10	yes	78	62	0
sAmbRad1	SUPER_11	66065264	11	yes	86	68	0
sAmbRad1	SUPER_12	62869304	12	yes	69	52	0
sAmbRad1	SUPER_13	62052929	13	yes	69	98	B
sAmbRad1	SUPER_14	60892660	14	yes	75	80	0
sAmbRad1	SUPER_15	59888763	15	yes	73	66	0
sAmbRad1	SUPER_16	52893959	16	yes	96	241	0
sAmbRad1	SUPER_17	50970858	17	yes	65	22	0
sAmbRad1	SUPER_18	49750689	18	yes	50	22	B
sAmbRad1	SUPER_19	47691316	19	yes	54	36	0
sAmbRad1	SUPER_20	46754034	20	yes	58	35	0
sAmbRad1	SUPER_21	43974050	21	yes	61	123	0
sAmbRad1	SUPER_22	43788383	22	yes	53	49	0
sAmbRad1	SUPER_23	42150951	23	yes	46	44	0
sAmbRad1	SUPER_24	40557729	24	yes	63	51	E
sAmbRad1	SUPER_25	38239757	25	yes	51	25	E
sAmbRad1	SUPER_26	37436020	26	yes	39	17	0
sAmbRad1	SUPER_27	36920888	27	yes	58	40	B
sAmbRad1	SUPER_28	36421429	28	yes	51	32	0
sAmbRad1	SUPER_29	34661412	29	yes	45	24	E
sAmbRad1	SUPER_30	33336678	30	yes	92	184	0
sAmbRad1	SUPER_31	32228550	31	yes	48	39	E
sAmbRad1	SUPER_32	31195906	32	yes	43	19	0
sAmbRad1	SUPER_33	30292166	33	yes	26	24	0
sAmbRad1	SUPER_34	26768200	34	yes	18	8	E
sAmbRad1	SUPER_35	23999460	35	yes	46	94	B
sAmbRad1	SUPER_36	23458400	36	yes	61	273	0
sAmbRad1	SUPER_37	22547758	37	yes	24	15	0
sAmbRad1	SUPER_38	19490429	38	yes	52	48	0
sAmbRad1	SUPER_39	18403737	39	yes	42	26	0
sAmbRad1	SUPER_40	17663302	40	yes	35	98	0
sAmbRad1	SUPER_41	16656569	41	yes	52	72	0
sAmbRad1	SUPER_44	16063002	44	yes	41	23	B
sAmbRad1	SUPER_45	15599296	45	yes	47	63	0
sAmbRad1	SUPER_43	13435864	43	yes	39	61	0
sAmbRad1	SUPER_46	8673537	46	yes	19	14	0
sAmbRad1	SUPER_47	8058312	47	yes	18	22	0
sAmbRad1	SUPER_42	8043318	42	yes	9	19	0
sAmbRad1	SUPER_48	6924346	48	yes	15	57	0
sAmbRad1	SUPER_42_unloc_1	4448769	42	no	5	35	0
sAmbRad1	SUPER_42_unloc_2	3932438	42	no	21	81	0
sAmbRad1	SUPER_49	3795527	49	yes	16	23	0
sAmbRad1	SUPER_43_unloc_1	1264789	43	no	2	4	0
sAmbRad1	SUPER_43_unloc_2	580911	43	no	2	2	0
sAmbRad1	SUPER_43_unloc_3	560568	43	no	2	1	0
sAmbRad1	SUPER_43_unloc_4	371466	43	no	2	3	0

## Sheet: ST7 Telomere
Supplementary Table 7. Telomere signals at chromosome assigned scaffolds. The widely conserved telomeric motif TTAGGG and its reverse complement CCCTAA was searched at various thresholds (10%, 15%, 20%, and 25%), assuming 99.9% accuracy of the assembly, within specific locations of the assembled chromosome scaffold ends (<1kb, 100kb, not 100kb). # Chrs., Number of chromosome assigned scaffolds.
Assemblies		< 1kbp ends				< 100kbp ends				Not in 100kbp ends
Species	# Chrs.	0.1	0.15	0.2	0.25	0.1	0.15	0.2	0.25	0.1	0.15	0.2	0.25
aRhiBiv	19	2	0	0	0	2	0	0	0	301	48	18	8
bCalAnn	33	0	0	0	0	1	0	0	0	36	18	13	10
bStrHab	26	4	4	4	4	6	7	6	6	71	19	8	6
bTaeGut	33	2	1	1	1	5	2	2	2	139	62	28	15
bTaeGut	36	2	2	2	1	3	2	2	1	67	31	18	11
fAnaTes	23	13	9	7	6	53	44	39	31	11	7	3	3
fArcCen	25	8	5	2	1	35	23	10	5	18	5	1	1
fAstCal	22	0	0	0	0	0	0	0	0	2	2	0	0
fCotGob	24	0	0	0	0	3	3	2	2	27	20	7	2
fGouWil	24	8	7	6	5	46	31	29	22	422	233	105	48
fMasArm	24	4	3	3	2	22	14	11	7	20	10	6	1
mLynCan	19	9	9	7	6	21	16	7	6	24	10	3	2
mOrnAna	46	15	15	15	15	18	17	15	15	198	102	10	0
mPhyDis	24	0	0	0	0	6	5	6	3	48	39	31	7
mRhiFer	32	2	1	1	1	8	6	2	1	20	10	3	2
rGopEvg	24	5	5	5	5	55	12	10	7	735	35	9	7
sAmbRad	55	11	11	8	7	17	12	10	9	108	54	33	20

## Sheet: ST8 Samples Sources
	Supplementary Table 8. Sample sources. NK, not known.
Order	Class	Order	Species name	Common name	BioSample ID	Assembly ID	Sample Name (ID)	Age (time or stage)	Sex	Tissue	Provider (institution)	Collected by	Birth date	Collection date	Geographic collection location	Latitude/Longitude	Storage condition	Treatment
1	Mammals	Chiroptera	Phyllostomus discolor	pale spear-nosed bat	SAMN09948786	mPhyDis1	MPI251016	Adult	M	muscle	Max Planck Institute Nijmegen	Sonja Vernes	unknown	2016-10-25	LMU Munich	48.13743, 11.57549	frozen	flash frozen
2			Rhinolophus ferrumequinum	greater horseshoe bat	SAMN09948510	mRhiFer1	MPI-CBG mRhiFer1	Adult	F	lung, muscle	University of Bristol	Gareth Jones	unknown	2016-05-31	Gloucestershire: Woodchester Mansion UK	51.7108° N, 2.2776° W	frozen	flash frozen
3		Carnivora	Lynx canadensis	Canada lynx	SAMN09948483	mLynCan4	LIC74	Adult	M	muscle, distal limb	University of Massachusetts, Amherst	Tanya Lama	unknown	2017-12-05	Tufts Wildlife Clinic, North Grafton, Maine USA	42.2466 N 71.6746 W	frozen	flash frozen
4		Monotremata	Ornithorhynchus anatinus	platypus	SAMN08537700	mOrnAna1	P07#1B, Pmale09		M	liver, muscle	University of Adelaide, Australia	Frank Grutzner			New South Wale, Australia		frozen	flash frozen
5	Birds	Passeriformes	Taeniopygia guttata	zebra finch (male)	SAMN02981239	bTaeGut1	Black17	Adult	M	muscle	University of California, Los Angeles	Arthur Arnold			University of California, Los Angeles	34° 1' 20.467" N 118° 17' 6.421" W	frozen
6				zebra finch (female)	SAMN09946140	bTaeGut2	Blue55	Adult	F	muscle	Rockefeller University	Erich Jarvis	2015-04-05	2017-05-05	Rockefeller University, USA	36.0014 N 78.9382 W	frozen	flash frozen
7				zebra finch (female - mat)	SAMN14122580	bTaeGut2.mat	Red203 (mother)	Adult	F	blood	Rockefeller University	Erich Jarvis	2014-03-01	2017-05-05	Rockefeller University, USA	36.0014 N 78.9382 W	frozen	flash frozen
8				zebra finch (female - pat)	SAMN14122581	bTaeGut2.pat	Green39 (father)	Adult	M	blood	Rockefeller University	Erich Jarvis	2014-03-01	2017-05-05	Rockefeller University, USA	36.0014 N 78.9382 W	frozen	flash frozen
9		Psittaciformes	Strigops habroptilus	Kākāpō	SAMN09948751	bStrHab1	Jane	Adult	F	blood	Department of Conversation, NZ	Daryl Eason	1981	2013-03-13	Anchor Island, New Zealand	45.757406 S 166.504927 E	frozen	100% EtOH & Lysis buffer
10		Apodiformes	Calypte anna	Anna's hummingbird	SAMN02265252	bCalAnn1	BGI_N300	Adult	F	muscle	Oregon Health Sciences University	Claudio Mello, Peter Lovell	unknown	2012-05-06	Oregon, USA	45.499657° N -122.68522° E	frozen	100% EtOH
11	Reptiles	Testudines	Gopherus evgoodei	Goode's thornscrub tortoise	SAMN03496275	rGopEvg1	Specimen LC-02	Adult	M	blood	University of Arizona	Taylor Edwards	unknown	2005-11-08	Alamos, Sonora, Mexico		frozen	RBCs only, Plasma removed, frozen in Heparin
12	Amphibians	Rhinatrematidae	Rhinatrema bivittatum	two-lined caecilian	SAMEA104387956	aRhiBiv1	Rb	Adult	NK	liver	Natural History Museum, London	Mark Wilkinson	unknown	2017-02-01	Camp Patawa, Kaw Mountains, French Guiana	4.5447° N, 52.1531° W		flash frozen
13	Teleost Fishes	Synbranchiformes	Mastacembelus armatus	zig-zag eel	SAMEA104026378	fMasArm1	Masta	Adult	NK	muscle	Institute of Molecular and Cell Biology, Singapore	Byrappa Venkatesh	unknown	2016-12-20	Singapore		frozen	flash frozen
14		Anabantiformes	Anabas testudineus	climbing perch	SAMEA104026376	fAnaTes1.2	na	Adult	M	muscle	Institute of Molecular and Cell Biology, Singapore	Byrappa Venkatesh	unknown	2016-12-20	Singapore		frozen	flash frozen
15		Cichliformes	Archocentrus centrarchus	flier cichlid	SAMN09948522	fArcCen1	A. centrarchus 4	Adult	M	liver	Universität Konstanz, Germany	Axel Meyer, A. Kautt, P. Franchini		2016-03-09	University of Konstanz, Parents collected in Nicaragua in Lake Xiloa	12.2214° N, 86.3219° W	frozen	flash frozen
16			Astatotilapia calliptera	eastern happy cichlid	SAMEA104026430	fAstCal1.2		Juvenile	M	mixed tissues	Bangor University, Wales, UK	George Turner	unknown	2016-07-01	Bangor University, parents collected in Tanzania	9°19'51.8"S 33°44'59.1”E	frozen	flash frozen
17		Perciformes	Cottoperca trigloides (gobio)	channel bull blenny	SAMEA104242975	fCotGob3.1	5_31_2004	Adult	NK	blood	Northeastern Univesity, USA	H. W. Detrich III	unknown	2017-05-02	Falkland Islands	-52° 40’, -59° 12	frozen	flash frozen
18		Gobiesociformes	Gouania adriatica (willdenowi)	blunt-snouted clingfish	SAMEA104026382	fGouWil2.1	na	Adult	NK	mulitple tissues	University of Graz, Austia	Max Wagner	unknown	2016-12-31	Pula, Croatia	44.861250 N, 13.806778 E	frozen	flash frozen
19	Cartilaginous fishes	Rajformes	Amblyraja radiata	thorny skate	SAMN09948523	sAmbRad1	CabotCenter1	Adult	M	testis, liver	University of Florida	Gavin Naylor, Jeff Kneebone		2017-09-18	Gulf of Maine, USA	43.1336 N 68.3266 W	frozen

## Sheet: ST9 DNA & Sequencing
Supplementary Table 9. Sample origin, sequencing platforms, and coverage. Linked reads were sequenced on NovaSeq or HiSeq X(*), Hi-C from Arima on HiSeq X, collected from relevant tissue. Grey text, data used for benchmarking and evaluation, but not included in the assembly process.
Class	Species name	Common name	Genome ID	BioSample ID	Tissue	DNA Isolation method	CLR	Linked reads	Opt. maps	Hi-C	Additional WGS
Mammals	Phyllostomus discolor	pale spear-nosed bat	mPhyDis1	SAMN09948786	muscle	agarose plug	N/A	N/A	Saphyr BspQI (388.7x), BssSI (165.6x)	Arima (90.2x)
						magatract	Sequel I (74.02x)	Chromium (106.91x)	N/A
						kingfisher		N/A	N/A
	Rhinolophus ferrumequinum	greater horseshoe bat	mRhiFer1	SAMN09948510	lung	agarose plug	N/A	N/A	Saphyr BspQI (277.3x), BssSI (515.7x)	Phase (19.5x)
						phenol-chloroform	Sequel I (64.27x)	Chromium (43.96x)	N/A
	Lynx canadensis	Canada lynx	mLynCan4	SAMN09948483	muscle	agarose plug	Sequel I (74.79x)	Chromium (127.80x)	Saphyr BspQI (twice; 461.0x), BssSI (287.0x)	Arima (91.9x)
						magatract		N/A	N/A
	Ornithorhynchus anatinus	platypus	mOrnAna1	SAMN08537700	muscle	agarose plug	N/A	Chromium (164.51x)	Saphyr DLE1 (928.4x)	Phase (50.0x)
					liver?	Kingfisher?	RS II (39.87x)	N/A	N/A
			mOrnAna2			N/A	N/A	N/A	N/A	Dovetail (21.9x)
Birds	Taeniopygia guttata	zebra finch (male)	bTaeGut1	SAMN02981239	muscle	agarose plug	N/A	N/A	Irys BspQI (162.2x), BssSI (149.7x)	Arima (148.3x)
						Kingfisher	RS II (105.55x)	N/A	N/A
						magatract	N/A	Chromium (92.82x)	N/A
	Taeniopygia guttata	zebra finch (female)	bTaeGut2	SAMN09946140	muscle	agarose plug	Sequel I (101.21x)	N/A	Saphyr BspQI (618.0x), BssSI (877.1x)	Arima (94.8x)
						magatract		Chromium (103.81x)	N/A
	Taeniopygia guttata	zebra finch (female - mat)	bTaeGut4	SAMN14122580	blood	magatract	N/A	N/A	N/A	N/A	HiSeq X
	Taeniopygia guttata	zebra finch (female - pat)	bTaeGut3	SAMN14122581	blood	magatract	N/A	N/A	N/A	N/A	HiSeq X
	Strigops habroptilus	Kākāpō	bStrHab1	SAMN09948751	blood	agarose plug	N/A	Chromium (111.66x)	Saphyr DLE1 (628.4x)	Arima (97.0x)
						phenol-chloroform?	RS II (89.15x)	N/A	N/A
	Calypte anna	Anna's hummingbird	bCalAnn1	SAMN02265252	muscle	agarose plug	N/A	N/A	Saphyr DLE1 (478.8x), Irys BspQI (190.9x) and BssSI (165.3x)	Arima (65.2x), Phase (19.5x), Dovetail Chicago (23.7x) and Hi-C (39.5x)
						Kingfisher	RS II (68.99x)	Chromium (48.93x)	N/A
Reptiles	Gopherus evgoodei	Goode's thornscrub tortoise	rGopEvg1	SAMN03496275	blood	agarose plug	Sequel I (58.20x)	Chromium (108.52x)	Saphyr DLE1 (437.3x)	Arima (72.4x)
Amphibians	Rhinatrema bivittatum	two-lined caecilian	aRhiBiv1	SAMEA104387956	liver	agarose plug	Sequel I (46.03x)	Chromium* (70.40x)	Saphyr BspQI (243.6x), BssSI (170.6x)	Arima (171.6x)
Teleost fish	Mastacembelus armatus	zig-zag eel	fMasArm1	SAMEA104026378	muscle	agarose plug	N/A	N/A	Saphyr BspQI (1,312.1x), BssSI (1,170.3x)	Arima (187.8x)
						phenol chlorophorm	Sequel I (39.45x)	Chromium* (147.88x)	N/A
	Anabas testudineus	climbing perch	fAnaTes1	SAMEA104026376	muscle	agarose plug	N/A	N/A	Saphyr BspQI (2,215.7x), BssSI (2,119.4x)	Arima (154.2x)
						phenol chlorophorm	Sequel I (58.90x)	Chromium* (165.95x)	N/A
	Archocentrus centrarchus	flier cichlid	fArcCen1	SAMN09948522	liver	phenol chloroform + glycogen removal	Sequel I (76.99x)	Chromium (37.27x)	N/A	Phase (127.6x)
					muscle	Agarose plug	N/A	N/A	Saphyr DLE1 (1,297.3x)	N/A
	Astatotilapia calliptera	eastern happy cichlid	fAstCal1	SAMEA104026430	muscle	agarose plug	N/A	N/A	Irys BspQI (123.6x)	N/A (No HiC)
					mixed tissues	Genomic Tip	RSII (76.90x)	Chromium* (121.24x)	N/A
	Cottoperca trigloides (gobio)	channel bull blenny	fCotGob3	SAMEA104242975	blood	agarose plug	Sequel I (79.98x)	Chromium (156.15x)	Irys BspQI (306.8x), Saphyr BspQI (2,268.2x), BssSI (2,470.9x)	N/A
			fCotGob2	SAMEA104242971	spleen	N/A	N/A	N/A	N/A	Arima (145.9x)
	Gouania adriatica (willdenowi)	blunt-snouted clingfish	fGouWil2	SAMEA104026382	mulitple	agarose plug	Sequel I (48.07x)	Chromium* (89.10x)	Irys BspQI (131.8x), BssSI (133.8x)	N/A
					muscle	N/A	N/A	N/A	N/A	Arima (66.2x)
Cartilaginous fishes	Amblyraja radiata	thorny skate	sAmbRad1	SAMN09948523	testis	agarose plug	N/A	Chromium (95.20x)	Saphyr DLE1 (299.8x), Irys BspQI (572.4x) and BssSI (381.0x)	N/A	Novaseq
						magattract	Sequel I (83.32x)	N/A	N/A	N/A
					liver	N/A	N/A	N/A	N/A	Arima (104.5x)

[truncated: 16 more sheets: ST10 Submitted Acc., ST11 Continuity & Reliable, ST12 BUSCO, ST13 VGP versions, ST14. JoinsRearrangements, ST15 Curation, ST16. platypus, ST17. Base Accuracy, ST18. MT, ST19. Prior vs. VGP, ST20. Annotation, ST21. Gene Fixes, ST22. BUSCO Chr Pair, ST23. Before VGP, Fig. 1, ED Fig. 1]
